# Supplementary material for: Genetic diversity and molecular evolution of sugarcane mosaic virus, comparing whole genome and coat protein sequence phylogenies
Source: Arch Virol. 2022 Aug 23;167(11):2239–47. doi: 10.1007/s00705-022-05572-x (PMC9556425; doi:10.1007/s00705-022-05572-x)
Supplement: Supplementary file 1 — Supplementary Material 1 (XLSX 63 KB) [file 705_2022_5572_MOESM1_ESM.xlsx]

## Sheet: Table S1
Supplementary Table S1. SCMV genomes reported in NCBI and EMBL databases and used in this study
Accession	Protein ID	Isolate or Strain	Submitted Date	Date of Last Modification	Genome Size (bp)	Polyprotein Length (aa)	Host	Country	Reference
AJ278405	CAC81986	Brisbane strain A	2000-06-05	2005-04-15	9589	3064	Saccharum officinarum	Australia	Pickering, L.A., Direct Submission
AJ310102	CAC84092	Lingpin	2001-03-13		9578			China	Chen,J., Chen,J. and Adams,M.J. Arch Virol 147 (6), 1237-1246 (2002)
AF494510	AAM18491	Henan	2002-03-24	2003-09-24	9596	3063	unknown		Liu,X., Wang,X., Zhao,Y. and Zhou,G. Direct Submission
NC_003398	NP_570724	NCBI ref seq	2000-08-24	2018-08-13			Zea mays		Chen,J., Chen,J. and Adams,M.J. Arch Virol 147 (6), 1237-1246 (2002)
AJ297628	CAC82225	Zhejiang		2005-04-15
AJ310103	CAC84093	Xiangshan	2001-03-13		9575
AJ310104	CAC84094	Yuhang
AJ310105	CAC84095	Guangdong
AY042184	AAK84439	Beijing	2001-06-20	2004-09-15	9596				Fan,Z.F., Chen,H.Y., Liang,X.M. and Li,H.F. Arch Virol 148 (4), 773-782 (2003)
AY149118	AAN52133	SD	2002-09-05	2002-10-27					Wang,S., Shang,Y., Zhao,J., Yang,C., Chen,J., Zheng,T., Lu,X., Direct Submission
AY569692	AAS76887	SX	2004-03-09	2005-05-10					Zhong,Y., Zhuang,B. and Li,Y. ,Sun,H. and Chen,J Virus Genes 30 (1), 75-83 (2005)
AM110759	CAJ33884	Spain	2005-10-06	2008-03-26				Spain	Achon,M.A., Serrano,L., Alonso-Duenas,N. and Porta,C. Arch Virol 152 (11), 2073-2078 (2007)
EU091075	ABW87761	VER1	2010-01-15	2011-01-14				Mexico	Chaves-Bedoya,G., Espejel,F., Alcala-Briseno,R.I., Hernandez-Vela,J. and Silva-Rosales,L.,Espejel,F., Chaves-Bedoya,G., Ruiz-Castro,S. and Silva-Rosales,L. Virol J 8, 15 (2011)
GU474635	ADG23201	JAL-1		2010-05-08	9628	3078
JN021933	AEK64750	BD8	2011-05-25	2011-09-26	9576	3063		China	Gao,B., Cui,X.W., Li,X.D., Zhang,C.Q. and Miao,H.Q. Virus Genes 43 (3), 390-397 (2011)
JX047417	AGE32044	FP1	2012-05-14	2017-05-31	9574				Gao,B., Cui,X.W. and Li,X.D. Direct Submission
JX047418	AGE32045	FP2
JX047419	AGE32046	FP5
JX047422	AGE32049	HY9
JX047427	AGE32054	YL9
JX047428	AGE32055	YL12
JX047420	AGE32047	HY7			9575
JX047381	AGE32008	BD1			9576
JX047382	AGE32009	BD2
JX047385	AGE32012	BD9
JX047386	AGE32013	BD10
JX047387	AGE32014	BD12
JX047388	AGE32015	BD13
JX047389	AGE32016	BD14
JX047390	AGE32017	BD15
JX047391	AGE32018	BD16
JX047392	AGE32019	CD1
JX047396	AGE32023	NX7271
JX047398	AGE32025	NX7273
JX047400	AGE32027	NXA2
JX047401	AGE32028	NXA3
JX047402	AGE32029	NXA4
JX047403	AGE32030	NXZN1
JX047405	AGE32032	NXZN3
JX047406	AGE32033	SJZ3
JX047407	AGE32034	SJZ8
JX047411	AGE32038	TS1
JX047412	AGE32039	TS2
JX047413	AGE32040	TS3
JX047414	AGE32041	CZ1
JX047415	AGE32042	CZ5
JX047416	AGE32043	CZ7
JX047423	AGE32050	HZ6
JX047424	AGE32051	HZ7
JX047425	AGE32052	HZ8
JX047426	AGE32053	YL8
JX047429	AGE32056	ZZ6
JX047430	AGE32057	ZZ7
JX047431	AGE32058	ZZ8
JX047409	AGE32036	SX3			9577
JX047410	AGE32037	SX5
JX047408	AGE32035	SX2			9578
JX047421	AGE32048	HY8			9584
JX047393	AGE32020	CD4			9595
JX047394	AGE32021	LZ1
JX047395	AGE32022	LZ2
JX047397	AGE32024	NX7272
JX047404	AGE32031	NXZN1
JX047383	AGE32010	BD3			9596
JX047384	AGE32011	BD4
JX047399	AGE32026	NXA1
JX185303	AFQ35987	Seehausen	2012-06-16	2012-08-28	9549			Germany	Redinbaugh,M.G., Stewart,L.R. and Lubberstedt,T. Direct Submission
JX188385	AFQ35988	Ohio			9613	3078		USA
JX237862	AFQ91289	ARG-1662		2012-09-04	9571	3063	Saccharum officinarum	Argentina	Gomez,M., Rago,A.M., del Vas,M., Silhavy,D. and Serino,G. Direct Submission
JX237863	AFQ91290	ARG-915			9576
KF744390	AHZ94375	R3	2013-10-21	2014-05-20	9552	3078	Zea mays	Rwanda	Adams,I.P., Harju,V., Hodges,T., Hany,U., Skelton,A., Rai,S.,Deka,M., Smith,J., Fox,A. and Boonham,N. Direct Submission
KF744391	AHZ94376	R2			9607
KF744392	AHZ94377	R1			9487
KM025043*	AJD79419.	FJ-GT53	2014-06-18	2016-06-17	9624	3071	Saccharum officinarum hybrid cv. GT95-53	China	Gao,S.-J., Fu,W.-L., Chen,Y.-W., Yu,Y.-D., Wang,Y. and Chen,R.-K. Direct Submission
KP860935	AKQ24602	F2S1	2015-02-25	2015-07-19	9600	3065	Zea mays	Ethiopia	Mahuku,G., Wangai,A., Sadessa,K., Teklewold,A., Ayalneh,D., Adams,I., Smith,J., Bottomley,E., Bryce,S. and Feyissa,B. Plant Disease (2015) https://doi.org/10.1094/PDIS-04-15-0373-PDN
KP860936	AKQ24603	F3S2			9640	3078
MH093718	AZM65778	ANETF3S29632		2018-12-19	9632				Braidwood,L.A. and Baulcombe,D.C. Direct Submission
KT719177	AOE43467	INDUB1	2015-09-04	2018-08-26	9519	3046	Saccharum officinarum	India	Viswanathan,R., Bagyalakshmi,K. and Parameswari,B. Direct Submission
KT719175	AOE43465	IND671			9574	3064
KT719178	AOE43468	INDN05072			9573
KT719179	AOE43469	INDSi776
KT719176	AOE43466	IND5268			9571	3063
KT736022	AOQ25865	Shanxi			9594		Zea mays	China	Chen,W., Xie,X., Wu,Y. and Wang,Y. Direct Submission
KT895080	AMM72619	NRA	2015-10-08	2016-03-06	9571		Saccharum officinarum	Iran	Moradi,Z., Mehrvar,M., Nazifi,E. and Zakiaghl,M. Direct Submission
KT895081	AMM72620	ZRA			9572		Zea mays
KU171814	AME17645	CN:DWK1:15	2015-11-19	2019-11-20	9575			China	Cheng,D., Yan,Z. and Li,X. Direct Submission
KU171815	AME17646	CN:DWK2:15			9576
KU171816	AME17647	CN:FC:15
KU171817	AME17648	CN:HB:15			9598	3071
KU886553	ARE68397	Yunan	2016-03-09	2018-03-04					Rao,L., Wu,J. and Zhou,X. Direct Submission
KU561096	AQA28702	SCMV-Canna	2016-06-20		9579	3063	Canna		Li,Y. Direct Submission
KY006657	APG21524	MO1	2016-10-14		9632	3071	Zea mays	Ecuador	Bernreiter,A., Garcia Teijeiro,R., Jarrin,D., Garrido,P. and Ramos,L. Direct Submission
KY548506	AUZ41745	Canna-Ji'nan	2017-01-27	2018-02-11	9575	3063	Canna	China	Tang,W., Yan,Z., Xu,X.H., Lu,X. and Li,X. Direct Submission
KY548507.	AUZ41746	Canna-Tai'an
MF467393	AVP41204	NA11-Tz	2017-07-11	2020-01-21	9520		Zea mays	Tanzania	Kiruwa,F.H., Njuguna,J., Machuka,E., Senay,S.D., Mutiga,S.K., Feyissa,T., Ndakidemi,P.A. and Stomeo,F. Direct Submission
MF467394	AVP41205	MK23-Tz			9522
MF467395	AVP41206	MK46-Tz			9511
MF467396	AVP41207	LK13-Tz			9487
MF467397	AVP41208	NM17-Tz			9520
MF467398	AVP41209	NM27-Tz			9482
MF467399	AVP41210	NA41-Tz			9491
MF467400	AVP41211	MDA43-Tz			9575
MF467401	AVP41212	MDA25-Tz			9492
MF467402	AVP41213	NA15-Tz			9484
MF467403	AVP41214	MA35-Tz			9527
MF467404	AVP41215	MA5-Tz			9494
MG932076	AVX48106	G3_Bomet	2018-01-30	2018-04-17	9574			Kenya	Wamaitha,M.J., Nigam,D., Maina,S., Stomeo,F., Wangai,A., Njuguna,J.N., Holton,T.A., Wanjala,B., Wamalwa,M., Lucas,T., Djikeng,A. and Garcia,H.R. Direct Submission
MG932078	AVX48108	Kirinyaga G2			9618	3065
MG932079	AVX48109	Kirinyaga G2			9580
MG932077	AVX48107	Bomet G1			9573	3078
MG932080	AVX48110	Elgeyo Marakwet G1			9619
MH795797	AYJ18849	NG-MZ			9632			Nigeria	Yahaya,A., Dangora,D.B., Gregg,L., Alegbejo,M.D., Kumar,P.L. and Alabi,O.J. Direct Submission
MH795798	AYJ18850	NG-SC			9526	3067
MH093724	AZM65784	T1F3S2	2018-03-20	2018-12-19	9609	3065	Zea mays	Kenya	Braidwood,L.A. and Baulcombe,D.C. Direct Submission
MH093725	AZM65785	T1F4S3			9570	3063
MH093727	AZM65787	T1F5S3			9435
MH093728	AZM65788	T1F6S1			9436
MH093734	AZM65794	T1F8S2			9538
MH093730	AZM65790	T1F6S3			9562
MH093720	AZM65780	T1F1S1			9570	3078
MH093729	AZM65789	T1F6S2			9628
MH093731	AZM65791	T1F7S1			9623
MH093733	AZM65793	T1F7S3			9431
MH205604	AWQ63981	Embu G1	2018-04-13	2018-06-05	9618				Wamaitha,M.J., Nigam,D., Maina,S., Stomeo,F., Wangai,A., Njuguna,J.N., Holton,T.A., Wanjala,B., Wamalwa,M., Lucas,T., Djikeng,A. and Garcia,H.R. Direct Submission
MK481077	QEE60088	NYA	2019-02-02	2019-08-24	9665				Tonui,R.K., Alakonya,A.E., Kasili,R.W., Runo,S.M. and Masanga,J.O. Direct Submission
MN097767	QID59298	PI 157033	2019-06-24	2020-07-05	9509	3054	Sorghum bicolor	USA	Boukari,W., Mollov,D. and Rott,P.Direct Submission
MN097769	QID59300	Dale			9563
MN203189	QHB15165	CD-W 1		2020-01-08	9530	3063	weed	Mexico	Alcala-Briseno,R.I.I., Casarrubias-Castillo,K., Lopez-Ley,D., Garrett,K.A. and Silva-Rosales,L. Direct Submission
MN586600	QIH97890	M	2019-10-17	2020-03-11	9192		Digitaria sanguinalis	China	Yu,W. Direct Submission
MN586599	QIH97889	E			9195	3064	Echinochloa crus-galli
MN756484	QGV13582	Mara13-TZA	2019-12-01	2019-12-15	9575	3063	Zea mays	Tanzania	Massawe,D.P. and Stewart,L.R. Direct Submission
MN759251	QGV13583	Dodoma16-TZA			9509	3065
MN788498	QGV13584	Morogoro18-TZA			9587	3063
MN795295	QGV13585	Babati10-TZA			9580
MN586598	QIH97888	S		2020-03-11	9192		Setaria viridis (L.)	China	Yu,W. Direct Submission
MN564941	QIH97887	SDMZT1			9192		Zea mays
KR108212	ALI31844	FC-C1	2015-04-14	2015-10-13	9570		Saccharum officinarum cv Badilla		Deng,Y., Yang,Y., Zhai,Y., Cheng,G., Peng,L., Zheng,Y. and Xu,J. Direct Submission
KR108213	Al131845	FC-C2			9573
* identifies a species that is reported to be Sorghum mosaic virus

## Sheet: Table S2
Table S2. Recombination analysis of 139 SCMV genome sequences using RDP5 and GARD softwares
	NCBI Accession	Event No.	Recombination Breakpoints		Detection Methods*
Group/subgroup			Positions	Length	RDP	GENECONV	Bootscan	Maxchi	Chimaera	SiSscan	PhylPro	LARD	3Seq
Group IVc	JX047423	1	2657-9188	6531	4.59e-134	NS	3.44e-124	1.93e-52	0.000217579	3.58e-95	NS	NS	1.61E-318
	MH093729	2	5755-8680	2925	1.54e-186	1.15e-186	5.76e-177	1.42e-58	8e-56	9.7e-59	NS	NS	6.43E-318
	JX047417	3	4303-8000	3697	1.46e-193	8.5e-164	1.73e-193	4e-63	2.04e-64	2.86e-77	NS	NS	7.30E-315
Group IVb	JX047427	4	7131-9110	1979	9.35e-222	2.55e-217	3.31e-219	3.03e-45	1.6e-45	2.07e-53	NS	NS	1.73e-270
	JX047419
	JX047422
	MH093718	5	5387-9180	3793	8.17e-112	1.25e-148	3.12e-153	8.4e-54	8.18e-57	3.83e-65	NS	NS	6.85e-265
	KP860936
	MN759251
	KP860935
	^JX047418	6	7971-9166	1195	NS	8.61e-162	1.92e-160	2.68e-31	2.2e-31	1.02e-38	NS	NS	1.4e-155
	JX047421
	JX047420
	KU171814
	JX047428
	MN586600
	MN564941
	MN586599
Group IVc	JX047417	7	4901-9098	4795	NS	1.74e-28	1.11e-43	2.64e-22	NS	1.81e-82	NS	NS	1.98e-159
Group IVb	^AY149118	8	4901-9136	4235	1.36e-53	NS	3.09e-41	9.63e-39	8.48e-38	7.35e-40	NS	NS	6.81e-146
	AF494510
	AY569692	9	3130-7211	4081	1.75e-69	NS	1.11e-33	7.85e-41	1.41e-11	3.85e-48	NS	NS	4.77e-139
Group IIIa	MG932076	10	7951-8961	1010	2.97e-124	8.59e-117	1.23e-121	1.38e-23	1.91e-24	2.09e-27	NS	NS	2.9e-74
	MH093725
Group IIIb	KT895081	11	1266-7790	6524	1.38e-30	3.03e-31	5.29e-30	1.07e-25	5.19e-11	2.73e-82	NS	NS	5.12e-121
	KT895080
Group IVb	^GU474635	12	4981-9213	4232	8.15e-45	NS	9.71e-41	5.3e-31	7.22e-12	7.35e-36	NS	NS	1.34e-105
	^EU091075	13	4981-9135	4154	1.23e-40	8.51e-28	NS	7.44e-29	3.21e-32	1.2e-36	NS	NS	5.17e-93
Group IVa	^AJ310105	14	1694-4991	3297	9.53e-56	NS	3.73e-51	6.95e-37	1.8e-07	1.2e-22	NS	NS	3.25e-90
Group IVb	^MH093724	15	3135-5415	2280	9.04e-32	1.24e-29	2.52e-26	5.43e-26	2.3e-07	1.99e-32	NS	NS	3.67e-87
Group IIIb	KT895081	16	8066-9126	1060	NS	5.48e-44	4.31e-48	3.34e-24	2.96e-25	6.77e-33	NS	NS	2.02e-72
	KT895080
Group IVb	^MG932078	17	5957-7944	1987	3.61e-21	2.36e-19	0.000249246	1.36e-24	1.84e-07	7.57e-27	NS	NS	9.3e-66
	MG932079	18	7949-9132	1183	9.01e-63	1.17e-38	NS	9.44e-21	5.01e-22	9.04e-23	NS	NS	4.77e-40
	MH093724
	AY042184	19	232-1320	1088	5.88e-49	4.45e-41	3.29e-30	6.13e-16	1.94e-19	5.45e-21	NS	NS	2.02e-60
	^AY569692	20	4989-7211	2222	NS	6.21e-25	NS	2.27e-15	2.51e-26	5.93e-26	NS	NS	2.71e-58
	^MN586600	21	1858-4989	3131	3.49e-45	1.5e-41	1.17e-39	8.41e-30	8.18e-33	5.49e-46	NS	NS	1.83e-59
Group IVc	JX047417
Group IVb	MN586598
	JX047395
	JX047394
	JX047427
	JX047419
	JX047422
	JX047421
	JX047420
	KU171814
	JX047428
	JX047418
	MN564941
	MN586599
	^GU474635	22	8259-9197	938	NS	9.35e-30	NS	6.72e-14	2.4e-15	1.96e-15	NS	NS	3.53e-42
	AY042184	23	3592-4514	922	3.09e-19	1.93e-08	NS	4.59e-13	5.08e-12	5.29e-10	NS	NS	3.2e-28
Group IIIb	JX237863	24	127-7804	7677	NS	4.44e-08	6.78e-13	6.92e-05	1.17e-26	NS	NS	3.58e-24	NS
Group IVb	MG932078	25	5407-5939	532	3.79e-11	NS	9.63e-08	1.93e-15	3.31e-14	4.47e-07	NS	NS	1.7e-23
Group IVc	MF467403	26	3394-3530	136	6.2e-23	1.46e-21	2.41e-19	7.48e-08	0.00015527	1.07e-07	NS	NS	NS
	MF467402
Group IVb	GU474635	27	3418-4937	1519	1.6e-14	NS	NS	3.17e-10	1.02e-12	4.61e-11	NS	NS	1.09e-21
	EU091075
Group IIIa	^MH205604	28	236-1289	1053	1.96e-16	8.04e-08	5.55e-16	3.1e-15	5.47e-16	7.95e-13	NS	NS	1.37e-20
Group IVc	MF467395	29	6415-6597	182	4.45e-21	1.22e-11	NS	1.93e-06	6.87e-05	0.0386831	NS	NS	NS
Group IVb	^AM110759	30	5455-7703	2248	2.28e-08	0.00698601	NS	2.52e-09	1.26e-07	1.81e-25	NS	NS	5.98e-16
Group IIIa	^MH795797	31	260-1428	1168	2.47e-22	8.91e-16	3.87e-22	4.97e-15	5.9e-13	2.18e-15	NS	NS	3.6e-15
Group IVb	AF494510	32	3526-4040	514	6.35e-15	1.28e-06	NS	6.93e-08	1.61e-07	1.84e-06	NS	NS	3.34e-08
Group IVc	^KU886553	33	5011-7529	2518	1.44e-14	1.14e-11	2.52e-12	2.03e-15	7.79e-10	1.16e-26	NS	NS	3.61e-11
	KY006657
	KU171817
Footnotes: "^" identifies recombinant sequences that may be misidentified (one of the identified parents might be the recombinant)
* "NS" indicates no significant p-value for this recombination event using this method.

## Sheet: Table S3
Supplementary Table S3. SCMV CP sequences reported from Pakistan and used in Figure 6 phylogeny
Accession
AM040436
DQ648195
KU557287
KU557288
KU557289
KU557290
KU557291
KU557292
KU557293
KU557294
KU557295
KU557297
KU557298
KU557299
KU557300
KU557301
KU557302
KU557303
KU557304
KU557926
LM645013
LM645014
